# Supplementary material for: Abnormal Liver Function Tests and Long-Term Outcomes in Patients Discharged after Acute Heart Failure
Source: J Clin Med. 2021 Apr 16;10(8):1730. doi: 10.3390/jcm10081730 (PMC8072793; doi:10.3390/jcm10081730)
Supplement: Supplementary file 1 [file jcm-10-01730-s001.zip]

Archive with 1 entries (1 files):
- jcm-1171037-supplementary.pdf
